# Supplementary material for: Synthesis of a Magnetic Nanostructured Composite Sorbent Only from Waste Materials
Source: Materials (Basel). 2023 Dec 18;16(24):7696. doi: 10.3390/ma16247696 (PMC10744448; doi:10.3390/ma16247696)
Supplement: Supplementary file 1 [file materials-16-07696-s001.zip]

Archive with 1 entries (1 files):
- materials-2748070-supplementary.pdf
